# Supplementary material for: Mechanism of Wheat Leaf Rust Control Using Chitosan Nanoparticles and Salicylic Acid
Source: J Fungi (Basel). 2022 Mar 16;8(3):304. doi: 10.3390/jof8030304 (PMC8950986; doi:10.3390/jof8030304)
Supplement: Supplementary file 1 [file jof-08-00304-s001.zip]

Archive with 1 entries (1 files):
- jof-1615638-supplementary.pdf
